# Supplementary material for: Association between neurofibromatosis type 1 and cerebrovascular diseases in children: A systematic review
Source: PLoS One. 2021 Jan 4;16(1):e0241096. doi: 10.1371/journal.pone.0241096 (PMC7781472; doi:10.1371/journal.pone.0241096)
Supplement: S1 Table — Table Note: aNational Institutes of Health (NIH) Consensus Development Conference diagnostic criteria: consists of the presence of two or more of the following characteristics—six or more cafe au lait macules over 5 mm in greatest diameter in prepubertal individuals and over 15 mm in greatest diameter in post pubertal individuals; two or more neurofibromas of any type or one plexiform neurofibroma; freckling in the axillary or inguinal regions; optic glioma; two or more Lisch nodules (iris hamartomas); a distinctive osseous lesion such as sphenoid dysplasia or thinning of long bone cortex, with or without pseudarthrosis and a first-degree relative (parent, sibling, or offspring) with NF-1 by the above criteria. Abbreviations: NF-1:Neurofibromatosis Type 1; PCA: posterior cerebral artery; MCA: middle cerebral artery; ACA: anterior cerebral artery; ICA: internal carotid artery; PCoA: posterior communicating artery; VA: vertebral artery; MRI: magnetic resonance imaging; MRA: magnetic resonance angiography; CA: conventional angiography; CT: computed tomography; angio-CT: computed tomography angiography; DSA: digital subtraction angiography; SPECT: Brain perfusion single-photon emission computerized tomography; TIA: transient ischemic attack; RAPD: DPAR: relative afferent pupillary defect; ADD: attention deficit disorder; SD: standard variation. (XLSX) [file pone.0241096.s002.xlsx]

## Sheet: Planilha1
Medline PMID	Title	Source	Article Language	DOI	Authors	First Author	Journal/Book	Publication Year	Included	Country	Type of Study	Sample Size	Age of patients at NF1 diagnosis	Age of patients at image study	Cerebrovascular alteration	Affected vessel	Image study used	Diagnosis of NF1	Clinical manifestations	Neurosurgery
28279525	"Ivy Sign" and Moyamoya Disease in a Child With Neurofibromatosis Type 1	EMBASE	English	10.1016/j.pediatrneurol.2017.02.005	Novara S, Singh S, Rashid S.	Novara S	Pediatr Neurol	2017	No
27708004	A case of coarctation of the abdominal aorta and renal artery stenosis due to neurofibromatosis type 1	EMBASE	English	10.1136/postgradmedj-2016-134460	Veean S, Thakkar N, Gupta S, Keshavamurthy J.	Veean S	Postgrad Med J	2017	No
11981628	A case of intracranial arteriovenous fistula in an infant with neurofibromatosis type 1	EMBASE	English	10.1007/s00381-002-0555-6	Kubota T, Nakai H, Tanaka T, Maeda T, Takano K, Tsuda N, Izumi N, Ogata N, Goto K.	Kubota T	Childs Nerv Syst	2002	No
10805199	A child with neurofibromatosis-1 and a lumbar epidural arteriovenous malformation	EMBASE	English	10.1177/088307380001500417	Nadig M, Munshi I, Short MP, Tonsgard JH, Sullivan C, Frim DM.	Nadig M	J Child Neurol	2000	No
29536368	A Rare Association of Sturge Weber Syndrome with Neurofibromatosis Type-1	EMBASE	English	10.1007/s12098-018-2650-z	Gowda VK, Srinivasan VM, Srinivas SM, Chadaga H.	Gowda VK	Indian J Pediatr	2018	No
10931989	Abdominal involvement in neurofibromatosis 1: sonographic findings	EMBASE	English	10.1007/s002610000084	Sato M, Ishida H, Konno K, Komatsuda T, Hamashima Y, Naganuma H, Kon H, Watanabe S, Ishida J.	Sato M	Abdom Imaging	2000	No
12892005	Acquired cerebellar cavernous angioma following childhood radiotherapy in a patient with neurofibromatosis type 1	EMBASE	English	Not available	Van Calenbergh F, Demaerel P, Sciot R, van Loon J.	Van Calenbergh F	Acta Neurol Belg	2003	No
10969948	An unusual pterygopalatine meningocele associated with neurofibromatosis type 1. Case report	EMBASE	English	10.3171/jns.2000.93.3.0480	Chapman PH, Curtin HD, Cunningham MJ.	Chapman PH	J Neurosurg	2000	No
29352999	Aortic dysfunction along with subaortic ridge in a patient with neurofibromatosis type 1 and a history of midaortic syndrome	EMBASE	English	10.1016/j.hjc.2018.01.003	Gogou M, Keivanidou A, Giannopoulos A.	Gogou M	Hellenic J Cardiol	2018	No
23482262	Approaches to treating NF1 tibial pseudarthrosis: consensus from the Children's Tumor Foundation NF1 Bone Abnormalities Consortium	EMBASE	English	10.1097/BPO.0b013e31828121b8	Stevenson DA, Little D, Armstrong L, Crawford AH, Eastwood D, Friedman JM, Greggi T, Gutierrez G, Hunter-Schaedle K, Kendler DL, Kolanczyk M, Monsell F, Oetgen M, Richards BS, Schindeler A, Schorry EK, Wilkes D, Viskochil DH, Yang FC, Elefteriou F.	Stevenson DA	J Pediatr Orthop	2013	No
11411736	Arterial distensibility and ambulatory blood pressure monitoring in young patients with neurofibromatosis type 1	EMBASE	English	10.1016/S0895-7061(00)01303-0	Tedesco MA, Di Salvo G, Ratti G, Natale F, Calabrese E, Grassia C, Iacono A, Lama G.	Tedesco MA	Am J Hypertens	2001	No
16427426	Assessment of sacrum scalloping in neurofibromatosis type 1 caused by a giant cell lesion of the sacrum	EMBASE	English	10.1016/j.surneu.2005.05.023	Lee HC, Cho DY.	Lee HC	Surgical Neurology	2005	No
26849809	Association between moyamoya syndrome and the RNF213 c.14576G>A variant in patients with neurofibromatosis Type 1	EMBASE	English	10.3171/2015.10.PEDS15537	Phi JH, Choi JW, Seong MW, Kim T, Moon YJ, Lee J, Koh EJ, Ryu SK, Kang TH, Bang JS, Oh CW, Park SS, Lee JY, Wang KC, Kim SK.	Phi JH	J Neurosurg Pediatr	2016	No
20823033	Association of rapidly progressive moyamoya syndrome with bevacizumab treatment for glioblastoma in a child with neurofibromatosis type 1	EMBASE	English	10.1177/0883073810379639	Ullrich NJ, Zimmerman M, Smith E, Irons M, Marcus K, Kieran MW.	Ullrich NJ	J Child Neurol	2011	No
15570129	Asymptomatic massive dural ectasia associated with neurofibromatosis type 1 threatening spinal column support: treatment by anterior vascularized fibula graft	EMBASE	English	10.1097/01.bsd.0000117544.88865.f0	de Kleuver M, van Jonbergen JP, Langeloo DD.	de Kleuver M	J Spinal Disord Tech	2004	No
11298367	Cardiac findings in an individual with neurofibromatosis 1 and sudden death	EMBASE	English	10.1002/1096-8628(20010422)100:2<95::aid-ajmg1235>3.0.co;2-t	Hamilton SJ, Allard MF, Friedman JM.	Hamilton SJ	American Journal of Medical Genetics	2001	No
11078559	Cardiovascular malformations and other cardiovascular abnormalities in neurofibromatosis 1	EMBASE	English	10.1002/1096-8628(20001113)95:2<108::AID-AJMG4>3.0.CO;2-0	Lin AE, Birch PH, Korf BR, Tenconi R, Niimura M, Poyhonen M, Armfield Uhas K, Sigorini M, Virdis R, Romano C, Bonioli E, Wolkenstein P, Pivnick EK, Lawrence M, Friedman JM.	Lin AE	American Journal of Medical Genetics	2000	No
9075025	Case of von Recklinghausen disease associated with cerebral infarction	EMBASE	English	10.1177/088307389701200213	Horikawa M, Utunomiya H, Hirotaka S, Yamada S, Ohtaki E, Matsuishi T.	Horikawa M	J Child Neurol	1997	No
19706560	Cerebral arteriopathy in children with neurofibromatosis type 1	EMBASE	English	10.1542/peds.2009-0152	Rea D, Brandsema JF, Armstrong D, Parkin PC, deVeber G, MacGregor D, Logan WJ, Askalan R.	Rea D	Pediatrics	2009	Yes	Canada	Retrospective cohort	Total (419) ; MRI (266); Arteriopathy (17)	Median, 2 years	Median, 5.2 years (7 children) Median, 5.3 years (10 children)	Stenosis / occlusion, aneurysm, Moyamoya	ICA, MCA and ACA	MRI, MRA, CT, angio-CT and Conventional Angiography	NIH diagnostic criteria	Seizure (3), hemiparesis (1), speech delay (2), Bell's palsy (1), learning disability (4), paresthesia (1), weakness (2), hyperreflexia (2), ADD (1) ), hyperphagia (1), episodic dysphasia (1), infantile spasms (1), hypertonia (1), clonus (1), ptosis (1), RAPD (1), hemiballismus (1), dystonia (1), aphasia (1), AIT (1) and fine motor delay (1).	6 patients (pial synangiosis)
22532547	Cerebral vasculopathy in children with neurofibromatosis type 1	EMBASE	English	10.1177/0883073812441059	Ghosh PS, Rothner AD, Emch TM, Friedman NR, Moodley M.	Ghosh PS	J Child Neurol	2013	Yes	United States of America	Case series	Total (398); MRI (312); MRA (143); Vasculopathy (15)	Mean, 4.3 ± 3.5 years	Mean, 11.7 SD ± 7.3 years	Stenosis/occlusion, cerebral ischemia, Moyamoya	ICA, MCA, PCA and VA	MRI, MRA, angio-CT and Conventional Angiography	NIH diagnostic criteria	Headache (5), seizure (2) and asymptomatic (7)	1 patient (encephaloduroarteriomyosynangiosis procedure)
15699396	Cerebrovascular abnormalities in a population of children with neurofibromatosis type 1	EMBASE	English	10.1212/01.WNL.0000150544.00016.69	Rosser TL, Vezina G, Packer RJ.	Rosser TL	Neurology	2004	Yes	United States of America	Case series	Total (353); MRI (316); Vasculopathy (8)	Mean, 1.4 years	Mean, 7.3 years	Stenosis / occlusion, cerebral ischemia, ectasia, Moyamoya, aneurysm and hypoplasia	PCA, ICA and MCA	MRI, MRA and Conventional Angiography	NIH diagnostic criteria	Hemiparesis (1), seizure (1) and asymptomatic (7)	3 patients (exploratory surgery, encephaloduroarteriosynangiosiis and pial synangiosis)
18469031	Cerebrovascular dysplasia in neurofibromatosis type 1	EMBASE	English	10.1136/jnnp.2007.136457	Cairns AG, North KN.	Cairns AG	J Neurol Neurosurg Psychiatry	2008	Yes	Australia	Case series	Total (698); MRI (144) ; Vasculopathy (7)	Ranged from 18 months to 5 years	Mean, 6.8 years	Hypoplasia, stenosis/occlusion, collateral vessels	ACA, MCA, PCoA, ICA and PCA	MRI, MRA and Conventional Angiography	NIH diagnostic criteria	Asymptomatic (5), seizure (1), hemiparesis (1), paresthesia (1) and TIA (1)	1 patient (pial synangiosis)
24297593	Cerebrovascular stenosis in neurofibromatosis type 1 and utility of magnetic resonance angiography: our experience and literature review	EMBASE	English	10.1007/s11547-013-0358-8	D'Arco F, D'Amico A, Caranci F, Di Paolo N, Melis D, Brunetti A.	D'Arco F	Radiol Med	2014	No
21271658	Cerebrovasculopathy in NF1 associated with ocular and scalp defects	EMBASE	English	10.1002/ajmg.a.33788	Smith M, Heran MK, Connolly MB, Heran HK, Friedman JM, Jett K, Lyons CJ, Steinbok P, Armstrong L.	Smith M	Am J Med Genet A	2011	No
19841379	Characteristics of children enrolled in treatment trials for NF1-related plexiform neurofibromas	EMBASE	English	10.1212/WNL.0b013e3181bd1326	Kim A, Gillespie A, Dombi E, Goodwin A, Goodspeed W, Fox E, Balis FM, Widemann BC.	Kim A	Neurology	2009	No
24636765	Circle of Willis abnormalities in children with neurofibromatosis type 1	EMBASE	English	10.1016/j.pjnns.2013.05.002	BekiesiÅ„ska-Figatowska M, BrÄ…goszewska H, Duczkowski M, Romaniuk-Doroszewska A, SzkudliÅ„ska-Pawlak S, Duczkowska A, MÄ…dzik J, Kowalska B, PÄ™czkowski P.	BekiesiÅ„ska-Figatowska M	Neurol Neurochir Pol	2014	No
20027112	Clinical and genetic aspects of neurofibromatosis 1	EMBASE	English	10.1097/GIM.0b013e3181bf15e3	Jett K, Friedman JM.	Jett K	Genet Med	2010	No
25443089	Clinical characteristics and long-term outcomes of moyamoya syndrome associated with neurofibromatosis type 1	EMBASE	English	10.1016/j.jocn.2014.05.046	Han C, Yang WZ, Zhang HT, Ye T, Duan L.	Han C	J Clin Neurosci	2015	Yes	China	Case series	Total (6)	Median, 2.7 ± 2.1 years	Mean, 11.4 SD ± 8.3 years	Moyamoya, stenosis / occlusion, intracerebral hemorrhage	ICA, MCA and ACA	MRI, MRA, DSA, SPECT (Conventional digital subtraction angiography, Brain perfusion single-photon emission computerized tomography	NIH diagnostic criteria	TIA (3), headache (1), intracerebral hemorrhage (1) and cerebral ischemia (1)	5 patients (Revascularization surgery)
17138179	Clinically aggressive central giant cell granulomas in two patients with neurofibromatosis 1	EMBASE	English	10.1016/j.tripleo.2005.10.038	Edwards PC, Fantasia JE, Saini T, Rosenberg TJ, Sachs SA, Ruggiero S.	Edwards PC	Oral Surg Oral Med Oral Pathol Oral Radiol Endod	2006	No
16500547	Color duplex ultrasonography in detecting renal artery abnormalities in a patient with neurofibromatosis 1: a case report	EMBASE	English	10.1016/j.clinimag.2005.06.033	Gao J, Fisher A, Chung J.	Gao J	Clin Imaging	2006	No
24032991	Congenital giant plexiform neurofibroma with occipital calvarial dysplasia in association with meningoencephalocele in neurofibromatosis Type 1 and segmental neurofibromatosis: report of 2 cases	EMBASE	English	10.3171/2013.8.PEDS12624	Dadlani R, Sadanand V, Ghosal N, Hegde AS.	Dadlani R	J Neurosurg Pediatr	2013	No
15669093	Congenital intrahepatic portosystemic venous shunt: an unusual feature in LEOPARD syndrome and in neurofibromatosis type 1	EMBASE	English	10.1002/ajmg.a.30582	Digilio MC, Capolino R, Marino B, Sarkozy A, Dallapiccola B.	Digilio MC	Am J Med Genet A	2005	No
11315302	Congenital pseudarthrosis of the ulna and radius in two cases of neurofibromatosis type 1	EMBASE	English	10.1007/s003830000411	Ramelli GP, Slongo T, TschÃ¤ppeler H, Weis J.	Ramelli GP	Pediatr Surg Int	2001	No
11864883	Corkscrew retinal vessels in neurofibromatosis type 1: report of 12 cases	EMBASE	English	10.1136/bjo.86.3.282	Muci-Mendoza R, Ramella M, Fuenmayor-Rivera D.	Muci-Mendoza R	Br J Ophthalmol	2002	No
26098328	Deep vein thrombosis caused by an exostosis in an adolescent patient with peripheral neurofibromatosis type 1	EMBASE	English	10.1024/0301-1526/a000434	Kwiatkowska W, Ferenc S, Romaszkiewicz P, Chmielecki Z, Gnus J, Luke S, Drelichowski S, KosiÅ„ski M, Kotschy D, Witkiewicz W.	Kwiatkowska W	Vasa	2015	No
26184486	Detection of Cerebral Vasculopathy by Transcranial Doppler in Children With Neurofibromatosis Type 1	EMBASE	English	10.1177/0883073815595080	Paschoal JK, Paschoal FM Jr, de Lima FT, Pinho RS, Vilanova LC, Bor-Seng-Shu E, Masruha MR.	Paschoal JK	J Child Neurol	2016	No
18230936	Dural arteriovenous fistula of the greater sphenoid wing region in neurofibromatosis type 1	EMBASE	English	10.1159/000113124	Cohen JE, Gomori JM, Grigoriadis S, Spektor S, Rajz G.	Cohen JE	Pediatr Neurosurg	2008	No
15882671	Early cardiac morphologic and functional changes in neurofibromatosis type 1 hypertensives: an echocardiographic and tissue Doppler study	EMBASE	English	10.1016/j.ijcard.2004.03.028	Tedesco MA, Di Salvo G, Natale F, Graziano L, Grassia C, CalabrÃ² R, Lama G.	Tedesco MA	Int J Cardiol	2005	No
8398669	Failure to visualise renal artery stenosis secondary to neurofibromatosis 1 by Doppler ultrasound	EMBASE	English	10.1007/bf00857588	Aebi C, Penzien JM, TschÃ¤ppeler H, Bianchetti MG.	Aebi C	Pediatr Nephrol	1993	No
15690406	Frequency of incidental intracranial aneurysms in neurofibromatosis type 1	EMBASE	English	10.1002/ajmg.a.30475	Schievink WI, Riedinger M, Maya MM.	Schievink WI	Am J Med Genet A	2005	No
31793149	Funding community collaboration to develop effective therapies for neurofibromatosis type 1 tumors	EMBASE	English	10.15252/emmm.201911656	La Rosa S, Browder V, Bakker AC, Blakeley JO, Verma SK, Wong LM, Morris J, Bora N.	La Rosa S	EMBO Mol Med	2020	No
26314566	High prevalence of elevated blood pressure among children with neurofibromatosis type 1	EMBASE	English	10.1007/s00467-015-3191-6	Dubov T, Toledano-Alhadef H, Chernin G, Constantini S, Cleper R, Ben-Shachar S.	Dubov T	Pediatr Nephrol	2016	No
10923216	Histogenesis control genes and neurofibromatosis 1	EMBASE	English	10.1007/s004310051312	Riccardi VM.	Riccardi VM	Eur J Pediatr	2000	No
28666510	Homocystinuria (HC) and Neurofibromatosis Type-1 (NF-1): An Unusual Presentation in a Child	EMBASE	English	Not available	Yaqub MA, Khan MS, Habib A.	Yaqub MA	J Coll Physicians Surg Pak	2016	No
26645253	Increased Risk of Cerebrovascular Disease Among Patients With Neurofibromatosis Type 1: Population-Based Approach	EMBASE	English	10.1161/STROKEAHA.115.011406	Terry AR, Jordan JT, Schwamm L, Plotkin SR.	Terry AR	Stroke	2016	No
8284281	Index of suspicion. Case 3. Diagnosis: neurofibromatosis type 1 with hypertension	EMBASE	English	Not available	Liptak GS.	Liptak Gs	Pediatr Rev	1993	No
11140831	Insights into the pathogenesis of neurofibromatosis 1 vasculopathy	EMBASE	English	10.1034/j.1399-0004.2000.580501.x	Hamilton SJ, Friedman JM.	Hamilton SJ	Clin Genet	2000	No
21961539	Intracerebral malignant peripheral nerve sheath tumor in a child with neurofibromatosis Type 1 and middle cerebral artery aneurysm treated with endovascular coil embolization	EMBASE	English	10.3171/2011.7.PEDS11151	Ellis MJ, Cheshier S, Sharma S, Armstrong D, Hawkins C, Bouffet E, Rutka JT, Taylor MD.	Ellis MJ	J Neurosurg Pediatr	2011	No
22138687	Iris neovascularization and neovascular glaucoma in neurofibromatosis type 1: report of 3 cases in children	EMBASE	English	10.1097/IJG.0b013e318239c35d	Al Freihi SH, Edward DP, Nowilaty SR, Abouammoh MA, Morales J.	Al Freihi SH	J Glaucoma	2013	No
22570170	Ischemic cerebral infarction in a 5-year-old male child with neurofibromatosis type 1	EMBASE	English	10.1007/s00381-012-1790-0	Gkampeta A, Hatzipantelis E, Kouskouras K, Pavlidou E, Pavlou E.	Gkampeta A	Childs Nerv Syst	2012	No
26252734	ISCHEMIC RETINOPATHY IN NEUROFIBROMATOSIS TYPE 1	EMBASE	English	10.1097/ICB.0000000000000193	Dansingani KK, Jung JJ, Belinsky I, Marr BP, Freund KB.	Dansingani KK	Retin Cases Brief Rep	2015	No
23975924	Lobar haemorrhagic mass in a young girl with neurofibromatosis type 1	EMBASE	English	10.1136/bcr-2013-200565	Ceponiene R, Levy ML, Crawford JR.	Ceponiene R	BMJ Case Rep	2013	No
28681780	Lumbar extradural arteriovenous malformation mimicking a schwannoma in a child: Rare presentation of neurofibromatosis type-1	EMBASE	English	10.4103/neuroindia.NI_585_16	Jonathan GE, Nair BR, Joseph V, Mani S, Chacko G.	Jonathan GE	Neurol India	2017	No
23108917	Management of glioblastoma in an NF1 patient with moyamoya syndrome: a case report	EMBASE	English	10.1007/s00381-012-1948-9	Arita H, Narita Y, Ohno M, Miyakita Y, Okita Y, Ide T, Shibui S.	Arita H	Childs Nerv Syst	2013	No
12105246	Management of renal vascular disease in neurofibromatosis type 1 and the role of percutaneous transluminal angioplasty	EMBASE	English	10.1093/ndt/17.7.1235	Booth C, Preston R, Clark G, Reidy J.	Booth C	Nephrol Dial Transplant	2002	No
11283797	Mortality in neurofibromatosis 1: an analysis using U.S. death certificates	EMBASE	English	10.1086/320121	Rasmussen SA, Yang Q, Friedman JM.	Rasmussen SA	Am J Hum Genet	2001	No
18418511	'Moya' than meets the eye: neurofibromatosis type 1 associated with Moyamoya syndrome	EMBASE	English	Not available	Tan RM, Chng SM, Seow WT, Wong J, Lim CC.	Tan RM	Singapore Med J	2008	No
10234650	Moyamoya disease in a child with neurofibromatosis type-1	EMBASE	English	Not available	Kwong KL, Wong YC.	Kwong KL	J Paediatr Child Health	1999	No
29475609	Moya-Moya syndrome after cranial radiation for optic glioma with NF1. Case report and literature review of syndromic cases	EMBASE	English	10.1016/j.neuchi.2017.11.004	Brandicourt P, Bonnet L, BÃ©jot Y, Drouet C, Moulin T, Thines L.	Brandicourt P	Neurochirurgie	2018	No
24952383	Moyamoya syndrome and neurofibromatosis type 1	EMBASE	English	10.1186/1824-7288-40-59	Vargiami E, Sapountzi E, Samakovitis D, Batzios S, Kyriazi M, Anastasiou A, Zafeiriou DI.	Vargiami E	Ital J Pediatr	2014	No
29364453	Moyamoya syndrome associated with neurofibromatosis type 1 in a pediatric patient	EMBASE	English	10.1590/abd1806-4841.20176829	Serafini NB, Serafini CB, Vinhas AS, Godinho MB.	Serafini NB	An Bras Dermatol	2017	No
23373626	Moyamoya syndrome associated with neurofibromatosis Type 1: perioperative and long-term outcome after surgical revascularization	EMBASE	English	10.3171/2012.12.PEDS12281	Koss M, Scott RM, Irons MB, Smith ER, Ullrich NJ.	Koss M	J Neurosurg Pediatr	2013	No
28620564	Moyamoya Syndrome in a Child with Neurofibromatosis Type 1: Magnetic Resonance Imaging as a Tool for Clinical Decision Making	EMBASE	English	10.7759/cureus.1233	Mayl J, Patel H, Chandra T.	Mayl J	Cureus	2017	No
28422438	Moyamoya syndrome in children with neurofibromatosis type 1: Italian-French experience	EMBASE	English	10.1002/ajmg.a.38212	Santoro C, Di Rocco F, Kossorotoff M, Zerah M, Boddaert N, Calmon R, Vidaud D, Cirillo M, Cinalli G, Mirone G, Giugliano T, Piluso G, D'Amico A, Capra V, Pavanello M, Cama A, Nobili B, Lyonnet S, Perrotta S.	Santoro C	Am J Med Genet A	2017	Yes	Italy/France	Restrospective cohort	Total (18)	Mean, 2.93 SD± 3.03 years	Mean, 7.43 SD ± 4.27 years	Stenosis/occlusion	MCA, ACA and PCA	MRI, MRA and DSA	NIH diagnostic criteria	Hemiparesis (2), seizure (2), headache (6) and asymptomatic (8)	11 patients (revascularization surgery)
10923217	Multiple coronary artery aneurysms in a child with neurofibromatosis type 1	EMBASE	English	10.1007/s004310051313	Ruggieri M, D'Arrigo G, Abbate M, Distefano A, Upadhyaya M.	Ruggieri M	Eur J Pediatr	2000	No
23815393	Neurofibromas of the bladder in a child with neurofibromatosis type 1 causing chronic renal disease	EMBASE	English	10.3109/0886022X.2013.809004	YÄ±lmaz K, Dusunsel R, Dursun I, Coskun A, Erten S, KucukaydÄ±n M, Yel S, Gunduz Z.	YÄ±lmaz K	Ren Fail	2013	No
12432832	Neurofibromatosis 1	EMBASE	English	10.1016/s0733-8619(01)00019-6	Lynch TM, Gutmann DH.	Lynch TM	Neurol Clin	2002	No
20301288	Neurofibromatosis 1	EMBASE	English	Not available	Friedman JM.	Friedman JM	GeneReviews(Â®)	1993	No
15030361	Neurofibromatosis 1 associated with an intracranial artery abnormality, moyamoya disease and bilateral congenital large hairy pigmented macules	EMBASE	English	10.1046/j.1365-2133.2004.05819.x	Fujimura T, Terui T, Kusaka Y, Tagami H.	Fujimura T	Br J Dermatol	2004	No
24771098	Neurofibromatosis 1 vasculopathy manifesting as a peripheral aneurysm in an adolescent	EMBASE	English	10.1007/s00247-014-2991-3	Farmakis SG, Han M, White F, Khanna G.	Farmakis SG	Pediatr Radiol	2014	No
28866440	Neurofibromatosis type 1 and right mandibular hypoplasia: unusual diagnosis of occlusion of the left common carotid artery	EMBASE	English	10.1016/j.jclinane.2017.08.028	Molins G, Valls A, Silva L, Blasco J, HernÃ¡ndez-Alfaro F.	Molins G	J Clin Anesth	2017	No
12187057	Neurofibromatosis type 1 and the pediatric neurosurgeon: a 20-year institutional review	EMBASE	English	10.1159/000064398	Farmer JP, Khan S, Khan A, Ortenberg J, Freeman C, O'Gorman AM, Montes J.	Farmer JP	Pediatr Neurosurg	2002	No
21071237	Neurofibromatosis type 1 associated with bilateral central giant cell granuloma of the mandible	EMBASE	English	10.1016/j.jcms.2010.10.014	Chrcanovic BR, Gomez RS, Freire-Maia B.	Chrcanovic BR	J Craniomaxillofac Surg	2011	No
24269170	Neurofibromatosis type 1 associated with moyamoya syndrome in children	EMBASE	English	10.1016/j.pediatrneurol.2013.04.007	Duat-RodrÃ­guez A, Carceller LechÃ³n F, LÃ³pez Pino MÃ, RodrÃ­guez FernÃ¡ndez C, GonzÃ¡lez-GutiÃ©rrez-Solana L.	Duat-RodrÃ­guez A	Pediatr Neurol	2014	No
31658349	Neurofibromatosis type 1 associated with moyamoya syndrome. Case report and review of the literature	EMBASE	English	Not available	BudiÅŸteanu M, Burloiu CM, Papuc SM, FocÅŸa IO, Riga D, Riga S, Arghir A.	BudiÅŸteanu M	Rom J Morphol Embryol	2019	No
23533898	Neurofibromatosis type 1 complicated by atypical coarctation of the thoracic aorta	EMBASE	English	10.1155/2013/458543	Kimura M, Kakizaki S, Kawano K, Sato S, Kure S.	Kimura M	Case Rep Pediatr	2013	No
9282714	Neurofibromatosis type 1 vasculopathy associated with lower limb hypoplasia	EMBASE	English	10.1542/peds.100.3.395	Zachos M, Parkin PC, Babyn PS, Chait P.	Zachos M	Pediatrics	1997	No
18805374	Neurofibromatosis type 1 with intracranial hemorrhage and horseshoe kidney	EMBASE	English	10.1016/j.pediatrneurol.2008.07.009	Jat KR, Marwaha RK, Panigrahi I, Gupta V.	Jat KR	Pediatr Neurol	2008	No
11472572	Neurofibromatosis type 1-associated unusual pleomorphic astrocytoma displaying continual malignant progression	EMBASE	English	10.1046/j.1440-1827.2001.01237.x	Yokoo H, Kamiya M, Sasaki A, Hirato J, Nakazato Y, Kurachi H.	Yokoo H	Pathol Int	2001	No
29237983	Neurofibromatosis type-1 in a patient with ataxia-telangiectasia	EMBASE	English	10.4103/0973-1482.183212	Kupeli S.	Kupeli S	J Cancer Res Ther	2017	No
23058156	Neurofibromatosis-1 with intraventricular haemorrhage and pectus excavatum	EMBASE	English	10.2012/JCPSP.669670	Raja W, Yousef A, Ahmed MI, Omer-ul-Haq, Waheed S.	Raja W	J Coll Physicians Surg Pak	2012	No
15182813	Neuroimaging findings in neurofibromatosis type 1 and 2	EMBASE	English	10.1016/j.nic.2004.03.004	Rodriguez D, Young Poussaint T.	Rodriguez D	Neuroimaging Clin N Am	2004	No
28796925	Neurological comorbidity in children with neurofibromatosis type 1	EMBASE	English	10.1111/ped.13388	Hirabaru K, Matsuo M.	Hirabaru K	Pediatr Int	2018	No
17685129	Neurological complications involving the central nervous system in neurofibromatosis type 1	EMBASE	English	Not available	Hsieh HY, Wu T, Wang CJ, Chin SC, Chen YR.	Hsieh HY	Acta Neurol Taiwan	2007	No
10094256	Neurological complications of neurofibromatosis type 1 in adulthood	EMBASE	English	10.1093/brain/122.3.473	CrÃ©ange A, Zeller J, Rostaing-Rigattieri S, BrugiÃ¨res P, Degos JD, Revuz J, Wolkenstein P.	CrÃ©ange A	Brain	1999	No
26861968	Neurovascular Stains in Two Girls with Neurofibromatosis 1	EMBASE	English	10.1111/pde.12793	Crall CS, Rork J, Maguiness S, Schmidt B, Gellis S.	Crall CS	Pediatr Dermatol	2016	No
23497412	Non-invasive endothelial function assessment in patients with neurofibromatosis type 1: a cross-sectional study	EMBASE	English	10.1186/1471-2261-13-18	Rodrigues LO, Rodrigues LO, Castro LL, Rezende NA, Ribeiro AL.	Rodrigues LO	BMC Cardiovasc Disord	2013	No
10999614	Noninvasive evaluation of arterial abnormalities in young patients with neurofibromatosis type 1	EMBASE	English	10.1177/000331970005100905	Tedesco MA, Ratti G, Di Salvo G, Martiniello AR, Limongelli G, Grieco M, Calabrese E, Grassia C, Iacono A, Lama G.	Tedesco MA	Angiology	2000	No
16770809	Non-random associations and vascular fields in neurofibromatosis 1: a pathogenetic hypothesis	EMBASE	English	10.1002/ajmg.a.31303	Lubinsky MS.	Lubinsky MS	Am J Med Genet A	2006	No
23602432	Obstructive jaundice secondary to multiple hepatic artery aneurysms in a 14-year-old boy with neurofibromatosis type 1	EMBASE	English	10.1016/j.avsg.2012.09.010	Morris ME, Jones RG, Walker SK, Yancey AE, Dwivedi AJ, Ross CB.	Morris ME	Ann Vasc Surg	2013	No
12428131	Perfusion MRI abnormalities in the absence of diffusion changes in a case of moyamoya-like syndrome in neurofibromatosis type 1	EMBASE	English	10.1007/s00234-002-0836-5	El-Koussy M, LÃ¶vblad KO, Steinlin M, Kiefer C, Schroth G.	El-Koussy M	Neuroradiology	2002	No
10580361	Peripheral arterial involvement in neurofibromatosis type 1--a case report	EMBASE	English	10.1177/000331979905001111	Ilgit ET, Vural M, Oguz A, Ozdogan ME.	Ilgit ET	Angiology	1999	No
23564656	Persistent hypertension despite successful dilation of a stenotic renal artery in a boy with neurofibromatosis type 1	EMBASE	English	10.1002/ajmg.a.35829	Ueda K, Awazu M, Konishi Y, Takenouchi T, Shimozato S, Kosaki K, Takahashi T.	Ueda K	Am J Med Genet A	2013	No
24141273	Poor wound healing after pial synangiosis in 2 children with moyamoya vasculopathy associated with neurofibromatosis type 1	EMBASE	English	10.1177/0883073813506611	Golomb MR, Smith JL.	Golomb MR	J Child Neurol	2014	No
27739946	Posterior-only surgical correction of dystrophic scoliosis in 31 patients with neurofibromatosis Type 1 using the multiple anchor point method	EMBASE	English	10.3171/2016.7.PEDS16125	Deng A, Zhang HQ, Tang MX, Liu SH, Wang YX, Gao QL.	Deng A	J Neurosurg Pediatr	2017	No
12477702	Prognostic factors of CNS tumours in Neurofibromatosis 1 (NF1): a retrospective study of 104 patients	EMBASE	English	10.1093/brain/awg016	Guillamo JS, CrÃ©ange A, Kalifa C, Grill J, Rodriguez D, Doz F, Barbarot S, Zerah M, Sanson M, Bastuji-Garin S, Wolkenstein P	Guillamo JS	Brain	2003	No
1582101	Progressive occlusive cerebrovascular disease in a patient with neurofibromatosis type 1	EMBASE	English	10.1177/000992289203100511	Gorelick MH, Powell CM, Rosenbaum KN, Saal HM, Conry J, Fitz CR.	Gorelick MH	Clin Pediatr (Phila)	1992	No
25586494	Pseudoangiomatous stromal hyperplasia with multinucleated stromal giant cells is neither exceptional in gynecomastia nor characteristic of neurofibromatosis type 1	EMBASE	English	10.1007/s00428-014-1715-2	PiÅ¾em J, Velikonja M, MatjaÅ¡iÄ A, JerÅ¡e M, GlavaÄ D.	PiÅ¾em J	Virchows Arch	2015	No
17881942	Pseudotumoral presentation of a cervical extracranial vertebral artery aneurysm in neurofibromatosis type 1: case report	EMBASE	English	10.1227/01.NEU.0000290919.47847.D7	Peyre M, Ozanne A, Bhangoo R, Pereira V, TadiÃ© M, Lasjaunias P, Parker F.	Peyre M	Neurosurgery	2007	No
30158278	Pulmonary hypertension associated with neurofibromatosis type 1	EMBASE	English	10.1183/16000617.0053-2018	Jutant EM, Girerd B, JaÃ¯s X, Savale L, O'Connell C, Perros F, Sitbon O, Humbert M, Montani D.	Jutant EM	Eur Respir Rev	2018	No
30214218	Rare complications of neurofibromatosis 1 diagnosed incidentally in two children	EMBASE	English	10.2147/TCRM.S173237	Lazea C, Asavoaie C, Al-Khzouz C, Popa L.	Lazea C	Ther Clin Risk Manag	2018	No
23764727	Reduced cerebral arterial spin-labeled perfusion in children with neurofibromatosis type 1	EMBASE	English	10.3174/ajnr.A3649	Yeom KW, Lober RM, Barnes PD, Campen CJ.	Yeom KW	AJNR Am J Neuroradiol	2013	No
24678641	Renal artery stenosis due to neurofibromatosis type 1: case report and literature review	EMBASE	English	10.1186/2047-783X-19-17	Duan L, Feng K, Tong A, Liang Z.	Duan L	Eur J Med Res	2014	No
31043138	Renal Autotransplant and Celiac Artery Bypass for Aneurysmal Degeneration Related to Neurofibromatosis Type 1	EMBASE	English	10.1177/1538574419846711	Drucker NA, Blaibel MF, Nagaraju S, Wang SK, Goggins W, Fajardo A.	Drucker NA	Vasc Endovascular Surg	2019	No
28248826	RETINAL VASCULAR ABNORMALITIES IN A LARGE COHORT OF PATIENTS AFFECTED BY NEUROFIBROMATOSIS TYPE 1: A Study Using Optical Coherence Tomography Angiography	EMBASE	English	10.1097/IAE.0000000000001578	Parrozzani R, Pilotto E, Clementi M, Frizziero L, Leonardi F, Convento E, Miglionico G, Pulze S, Perrini P, Trevisson E, Cassina M, Midena E.	Parrozzani R	Retina	2018	No
28057401	Ruptured extradural vertebral artery aneurysm in a patient with neurofibromatosis type 1	EMBASE	English	10.1016/j.jfma.2016.12.004	Lin CY, Shih YH, Chuang MT.	Lin CY	J Formos Med Assoc	2017	No
29860546	SD-OCT in NIR modality to diagnose retinal microvascular abnormalities in neurofibromatosis type 1	EMBASE	English	10.1007/s00417-018-4028-3	Moramarco A, Giustini S, Miraglia E, Sacchetti M.	Moramarco A	Graefes Arch Clin Exp Ophthalmol	2018	No
19568998	Segmental neurofibromatosis type 1 (NF1) associated with Cobb syndrome: case report	EMBASE	English	10.1055/s-0029-1214422	Pascual-Castroviejo I, Pascual-Pascual SI, ViaÃ±o J.	Pascual-Castroviejo I	Neuropediatrics	2008	No
29566708	Seizures in children with neurofibromatosis type 1: is neurofibromatosis type 1 enough?	EMBASE	English	10.1186/s13052-018-0477-x	Santoro C, Bernardo P, Coppola A, Pugliese U, Cirillo M, Giugliano T, Piluso G, Cinalli G, Striano S, Bravaccio C, Perrotta S.	Santoro C	Ital J Pediatr	2018	No
23661665	Simultaneous Moyamoya disease and cervical spinal cord low-grade astrocytoma in a child with neurofibromatosis type 1	EMBASE	English	10.1136/bcr-2013-009812	Gold JJ, Dory CE, Levy ML, Crawford JR.	Gold JJ	BMJ Case Rep	2013	No
26690608	Simultaneous presentation of malignant peripheral nerve sheath tumor and moyamoya disease associated with neurofibromatosis type 1 in a child	EMBASE	English	Not available	Yoo SY, Hwang SM, Lee MK, Jo DS, Hwang PH.	Yoo SY	Turk J Pediatr	2015	No
22832780	Spectrum and prevalence of vasculopathy in pediatric neurofibromatosis type 1	EMBASE	English	10.1177/0883073812448531	Kaas B, Huisman TA, Tekes A, Bergner A, Blakeley JO, Jordan LC.	Kaas B	J Child Neurol	2013	Yes	United States of America	Cross sectional	Total (181); Neuroimaging (77); cerebral vasculopathy (12)	Median 8 years (n=14)	Ranged from 3 to 13 years	Moyamoya, stenosis/occlusion, tortuosity, elongation, displacement, developmental venous anomaly	ACA, MCA, ICA, PCA and VA	MRI, MRA, Conventional Angiography	NIH diagnostic criteria	Weakness (1), reduced responsiveness (1) and asymptomatic (10)	3 patients (2 - revascularization surgery)
20953597	Spectrum of renal findings in pediatric fibromuscular dysplasia and neurofibromatosis type 1	EMBASE	English	10.1007/s00247-010-1854-9	Srinivasan A, Krishnamurthy G, Fontalvo-Herazo L, Nijs E, Meyers K, Kaplan B, Cahill AM.	Srinivasan A	Pediatr Radiol	2011	No
17095352	Sudden cardiac death in young children with neurofibromatosis type 1	EMBASE	English	10.1016/j.jpeds.2006.07.046	Kanter RJ, Graham M, Fairbrother D, Smith SV.	Kanter RJ	J Pediatr	2006	No
9696077	Surgical management of spinal cord compression from plexiform neurofibromas in patients with neurofibromatosis 1	EMBASE	English	10.1097/00006123-199808000-00038	Pollack IF, Colak A, Fitz C, Wiener E, Moreland M, Mulvihill JJ.	Pollack IF	Neurosurgery	1998	No
31990487	Systemic hypertension followed by insidious stroke in a 12-year-old boy with childhood neurofibromatosis type 1 presenting with renal and cerebral artery vasculopathy	EMBASE	English	10.24953/turkjped.2019.04.026	Lee ML, Chang TM, Yang RC, Yang AD, Chen M.	Lee ML	Turk J Pediatr	2019	No
12040353	The heart in neurofibromatosis type 1: an echocardiographic study	EMBASE	English	10.1067/mhj.2002.122121	Tedesco MA, Di Salvo G, Natale F, Pergola V, Calabrese E, Grassia C, Ratti G, Iarussi D, Iacono A, CalabrÃ² R, Lama G.	Tedesco MA	Am Heart J	2002	No
19587630	The Neurofibromatoses. Part 1: NF1	EMBASE	English	Not available	Lu-Emerson C, Plotkin SR.	Lu-Emerson C	Rev Neurol Dis	2009	No
16906226	The neurofibromin GAP-related domain rescues endothelial but not neural crest development in Nf1 mice	EMBASE	English	10.1172/JCI28341	Ismat FA, Xu J, Lu MM, Epstein JA.	Ismat FA	J Clin Invest	2006	No
24473962	Unroofed coronary sinus in a patient with neurofibromatosis type 1	EMBASE	English	10.1590/S0103-05822013000400019	Bender LP, Meyer MR, Rosa RF, Rosa RC, Trevisan P, Zen PR.	Bender LP	Rev Paul Pediatr	2013	No
21214163	Unusual association of peripheral retinal ischemia-induced neovascular glaucoma and neurofibromatosis type 1	EMBASE	English	10.3928/01913913-20100324-02	Elgi U, Berker N, Teke MY, Simsek T, Ozdal P.	Elgi U	J Pediatr Ophthalmol Strabismus	2010	No
25990068	Vasculopathies of Neurofibromatosis Type 1 (von Recklinghausen Disease)	EMBASE	English	10.1016/S1054-8807(97)00081-1	Lie JT.	Lie JT	Cardiovasc Pathol	1998	No
16735097	Vasculopathy in two cases of NF1-related congenital pseudarthrosis	EMBASE	English	10.1016/j.prp.2006.03.006	Kuorilehto T, Kinnunen P, Nissinen M, Alanne M, LeskelÃ¤ HV, Lehenkari P, Peltonen J.	Kuorilehto T	Pathol Res Pract	2006	No
20470689	Vertebral artery aneurysms and cervical arteriovenous fistulae in patients with neurofibromatosis 1	EMBASE	English	10.2310/6670.2010.00032	Higa G, Pacanowski JP Jr, Jeck DT, Goshima KR, LeÃ³n LR Jr.	Higa G	Vascular	2010	No
30001348	Whole exome sequencing identifies MRVI1 as a susceptibility gene for moyamoya syndrome in neurofibromatosis type 1	EMBASE	English	10.1371/journal.pone.0200446	Santoro C, Giugliano T, Kraemer M, Torella A, Schwitalla JC, Cirillo M, Melis D, Berlit P, Nigro V, Perrotta S, Piluso G.	Santoro C	PLoS One	2018	No
23427176	Young Australian adults with NF1 have poor access to health care, high complication rates, and limited disease knowledge	EMBASE	English	10.1002/ajmg.a.35840	Oates EC, Payne JM, Foster SL, Clarke NF, North KN.	Oates EC	Am J Med Genet A	2013	No
31793149	Funding community collaboration to develop effective therapies for neurofibromatosis type 1 tumors	PUBMED	English	10.15252/emmm.201911656	La Rosa S, Browder V, Bakker AC, Blakeley JO, Verma SK, Wong LM, Morris J, Bora N	La Rosa S	EMBO Mol Med	2020	No
31793149	Funding community collaboration to develop effective therapies for neurofibromatosis type 1 tumors	PUBMED	English	10.15252/emmm.201911656	La Rosa S, Browder V, Bakker AC, Blakeley JO, Verma SK, Wong LM, Morris J, Bora N	La Rosa S	EMBO Mol Med	2020	No
31730495	Isoform-specific NF1 mRNA levels correlate with disease severity in Neurofibromatosis type 1	PUBMED	English	10.1186/s13023-019-1223-1	Assunto A, Ferrara U, De Luca A, Pivonello C, Lombardo L, Pscitelli A, Tortora C, Pinna V, Daniele P, Pivonello R, Russo MG, Limongelli G, Colao A, Tartaglia M, Strisciuglio P, Melis P	Assunto a	Orphanet Journal of Rare Diseases	2019	No
30705042	Retinal microvascular abnormalities in neurofibromatosis type 1	PUBMED	English	10.1136/bjophthalmol-2018-313002					No
30609083	Neurofibromatosis type 1 (Nf1)-mutant mice exhibit increased sleep fragmentation	PUBMED	English	10.1111/jsr.12816					No
30908866	From process to progress—2017 International Conference on Neurofibromatosis 1, Neurofibromatosis 2 and Schwannomatosis	PUBMED	English	10.1002/ajmg.a.61112					No
31010905	Health supervision for children with neurofibromatosis type 1	PUBMED	English	10.1542/peds.2019-0660					No
31990487	Systemic hypertension followed by insidious stroke in a 12-year-old boy with childhood neurofibromatosis type 1 presenting with renal and cerebral artery vasculopathy	PUBMED	English	10.24953/turkjped.2019.04.026					No
Not available	Lingual Raynaud's phenomenon: Unusual presentation post radiotherapy in a patient with NF1	PUBMED	English	Not available	Not available	Not available	Not available	Not available	No
31658349	Neurofibromatosis type 1 associated with moyamoya syndrome. Case report and review of the literature	PUBMED	English	Not available					No
30470263	Tonic ATP-mediated growth suppression in peripheral nerve glia requires arrestin-PP2 and is evaded in NF1	PUBMED	English	10.1186/s40478-018-0635-9					No
Not available	Increased prevalence of developmental venous anomalies (DVAs) in neurofibromatosis type 1 patients	PUBMED	English	Not available	Not available	Not available	Not available	Not available	No
Not available	Neurosurgical implications of neurofibromatosis type 1 in a single-institutional pediatric series	PUBMED	English	Not available	Not available	Not available	Not available	Not available	No
Not available	A diagnosis dilemma: pheochromocytoma vs GIST In NF1	PUBMED	English	Not available	Not available	Not available	Not available	Not available	No
28248826	Retinal vascular abnormalities in a large cohort of patients affected by neurofibromatosis type: 1 a study using optical coherence tomography angiography	PUBMED	English	10.1097/IAE.0000000000001578	Parrozzani R, Pilotto E, Clementi M, Frizziero L, Leonardi F, Convento E, Miglionico G, Pulze S, Perrini P, Trevisson E, Cassina M, Midena E.	Parrozzani R	Retina	2018	No
29049847	Neurofibromatosis type 1 and optic pathway glioma: Molecular interplay and therapeutic insights	PUBMED	English	10.1002/pbc.26838					No
28842941	Characterization of early communicative behavior in mouse models of neurofibromatosis type 1	PUBMED	English	10.1002/aur.1853					No
28796925	Neurological comorbidity in children with neurofibromatosis type 1	PUBMED	English	10.1111/ped.13388					No
Not available	Exploiting mitochondrial and metabolic homeostasis as a vulnerability in NF1 deficient cells	PUBMED	English	10.18632/oncotarget.19335	Allaway R, Wood M, Downey S, Traphagen N, Wells J, Batra J, Melancon S, Ringelberg C, Seibel W, Ratner N, Sanchez Y	Allaway R	Oncotarget	2018	No
30214218	Rare complications of neurofibromatosis 1 diagnosed incidentally in two children	PUBMED	English	10.2147/TCRM.S173237	Lazea C, Asavoaie C, Al-Khzouz C, Popa L.	Lazea C	Ther Clin Risk Manag	2018	No
30302402	Genetically engineered minipigs model the major clinical features of human neurofibromatosis type 1	PUBMED	English	10.1038/s42003-018-0163-y					No
Not available	Hypertension secondary to renal vasculopathy in an adolescent with neurofibromatosis type 1: A case report	PUBMED	English	Not available	Not available	Not available	Not available	Not available	No
29364453	Moyamoya syndrome associated with neurofibromatosis type 1 in a pediatric patient	PUBMED	English	10.1590/abd1806-4841.20176829					No
28955729	Children with 5'-end NF1 gene mutations are more likely to have glioma	PUBMED	English	10.1212/NXG.0000000000000192	Anastasaki C, Morris S, Gao F, Gutmann D	Anastasaki C	Neurol Genet	2017	No
27167129	Sensitization of Ion Channels Contributes to Central and Peripheral Dysfunction in Neurofibromatosis Type 1	PUBMED	English	10.1007/s12035-016-9907-1					No
28422438	Moyamoya syndrome in children with neurofibromatosis type 1: Italian–French experience	PUBMED	English	10.1002/ajmg.a.38212					No
28436162	The path forward: 2015 International Children's Tumor Foundation conference on neurofibromatosis type 1, type 2, and schwannomatosis	PUBMED	English	10.1002/ajmg.a.38239					No
28279525	“Ivy Sign” and Moyamoya Disease in a Child With Neurofibromatosis Type 1	PUBMED	English	10.1016/j.pediatrneurol.2017.02.005					No
28445745	Increased Tissue Stiffness in Tumors from Mice with Neurofibromatosis-1 Optic Glioma	PUBMED	English	10.1016/j.bpj.2017.03.017					No
28230061	Neurofibromatosis type 1	PUBMED	English	10.1038/nrdp.2017.4					No
27739946	Posterior-only surgical correction of dystrophic scoliosis in 31 patients with neurofibromatosis Type 1 using the multiple anchor point method	PUBMED	English	10.3171/2016.7.PEDS16125					No
26849809	Association between moyamoya syndrome and the RNF213 c.14576G>A variant in patients with neurofibromatosis type 1	PUBMED	English	10.3171/2015.10.PEDS15537					No
26184486	Detection of Cerebral Vasculopathy by Transcranial Doppler in Children with Neurofibromatosis Type 1	PUBMED	English	10.1177/0883073815595080					No
26861968	Neurovascular stains in two girls with neurofibromatosis 1	PUBMED	English	10.1111/pde.12793					No
26645253	Increased risk of cerebrovascular disease among patients with neurofibromatosis type 1: Population-based approach	PUBMED	English	10.1161/STROKEAHA.115.011406					No
Not available	Spontaneous apoplexy of an acth producing adenoma in an adolescent with neurofibromatosis type 1 and clinical features of cushing's syndrome, without biochemical evidence of hypercortisolism	PUBMED	English	Not available	Not available	Not available	N	Not available	No
Not available	Surgical management of an appendiceal neurofibroma in a neurofibromatosis-1 patient: A case report	PUBMED	English	10.1016/j.epsc.2015.09.011	Wilson A, Slopis J, Andrassy R,Dhingra S, Austin M	Wilson A	Journal of Pediatric Surgery Case Reports	2015	No
26690608	Simultaneous presentation of malignant peripheral nerve sheath tumor and moyamoya disease associated with neurofibromatosis type 1 in a child	PUBMED	English	Not available	Yoo SY, Hwang SM, Lee MK, Jo DS, Hwang PH.	Yoo SY	Turk J Pediatr	2015	No
26252734	Ischemic retinopathy in neurofibromatosis type 1	PUBMED	English	10.1097/ICB.0000000000000193					No
24141273	Poor wound healing after pial synangiosis in 2 children with moyamoya vasculopathy associated with neurofibromatosis type 1	PUBMED	English	10.1177/0883073813506611					No
Not available	Endovascular treatment of vertebro vertebral fistula (VVF) in a patient with neurofibromatosis type 1 (NF1) present with right sided neck mass and pulsatile tinnitus a case experience in ramathibodi hospital	PUBMED	English	Not available	Not available	Not available	Not available	Not available	No
Not available	Neurocutaneous genetic disorder (neurofibromatosis type 1; von recklinghausen's disease) associated with a correctable cause of hypertension	PUBMED	English	Not available	Not available	Not available	Not available	Not available	No
Not available	Detection of cerebral vasculopathy by transcranial Doppler in children with NF1	PUBMED	English	Not available	Not available	Not available	Not available	Not available	No
24297593	Cerebrovascular stenosis in neurofibromatosis type 1 and utility of magnetic resonance angiography: our experience and literature review.	PUBMED	English	10.1007/s11547-013-0358-8					No
24636765	Circle of Willis abnormalities in children with neurofibromatosis type 1	PUBMED	English	10.1016/j.pjnns.2013.05.002					No
24269170	Neurofibromatosis type 1 associated with moyamoya syndrome in children	PUBMED	English	10.1016/j.pediatrneurol.2013.04.007					No
24771098	Neurofibromatosis 1 vasculopathy manifesting as a peripheral aneurysm in an adolescent	PUBMED	English	10.1007/s00247-014-2991-3					No
23764727	Reduced cerebral arterial spin-labeled perfusion in children with neurofibromatosis type 1	PUBMED	English	10.3174/ajnr.A3649					No
23661665	Simultaneous Moyamoya disease and cervical spinal cord low-grade astrocytoma in a child with neurofibromatosis type 1	PUBMED	English	10.1136/bcr-2013-009812					No
23602432	Obstructive jaundice secondary to multiple hepatic artery aneurysms in a 14-year-old boy with neurofibromatosis type 1	PUBMED	English	10.1016/j.avsg.2012.09.010					No
23108917	Management of glioblastoma in an NF1 patient with moyamoya syndrome: A case report	PUBMED	English	10.1007/s00381-012-1948-9					No
22832780	Spectrum and prevalence of vasculopathy in pediatric neurofibromatosis type 1.	PUBMED	English	10.1177/0883073812448531					No
23564656	Persistent Hypertension Despite Successful Dilation of a Stenotic Renal Artery in a Boy With Neurofibromatosis Type 1	PUBMED	English	10.1002/ajmg.a.35829					No
23373626	Moyamoya syndrome associated with neurofibromatosis Type 1: Perioperative and long-term outcome after surgical revascularization: Clinical article	PUBMED	English	10.3171/2012.12.PEDS12281	Koss M, Scott RM, Irons MB, Smith ER, Ullrich NJ	Koss M	J Neurosurg Pediatr	2013	No
23482262	Approaches to treating NF1 tibial pseudarthrosis: Consensus from the children's tumor foundation NF1 bone abnormalities consortium	PUBMED	English	10.1097/BPO.0b013e31828121b8					No
22138687	Iris neovascularization and neovascular glaucoma in neurofibromatosis type 1: Report of 3 cases in children	PUBMED	English	10.1097/IJG.0b013e318239c35d					No
23427176	Young Australian adults with NF1 have poor access to health care, high complication rates, and limited disease knowledge	PUBMED	English	10.1002/ajmg.a.35840					No
22532547	Cerebral vasculopathy in children with neurofibromatosis type 1	PUBMED	English	10.1177/0883073812441059					No
23713063	Anemic nevus in neurofibromatosis type 1	PUBMED	English	10.1159/000346643					No
Not available	Moyamoya syndrome associated with neurofibromatosis type 1 in children: Perioperative and long-term outcome after pial synangiosis	PUBMED	English	Not available	Not available	Not available	Not available	Not available	No
Not available	Transcranial doppler investigation of clinical and subclinical cerebral vasculopathy in paediatric neurofibromatosis type 1	PUBMED	English	Not available	Not available	Not available	Not available	Not available	No
Not available	Central nervous system vascular complications in children and adults with neurofibromatosis type 1	PUBMED	English	Not available					No
Not available	Diminished ASL intracranial perfusion in children with neurofibromatosis type 1	PUBMED	English	Not available	Not available	Not available	Not available	Not available	No
21850405	Therapeutics for childhood neurofibromatosis type 1 and type 2	PUBMED	English	10.1007/s11940-011-0142-9	Ardern-Holmes SL, North KN	Ardern-Holmes SL	Curr Treat Options Neurol	2011	No
21961539	Intracerebral malignant peripheral nerve sheath tumor in a child with neurofibromatosis type 1 and middle cerebral artery aneurysm treated with endovascular coil embolization: Case report	PUBMED	English	10.3171/2011.7.PEDS11151					No
	Neurofibromatosis Type 1 associated cardio vasculopathy in children: An emerging entity	PUBMED	English						No
	Diminished ASL intracranial perfusion in children with Neurofibromatosis Type 1	PUBMED	English						No
	Moyamoya syndrome associated with Neurofibromatosis Type 1: Perioperative and long term outcome after surgical revascularization	PUBMED	English						No
	Neurofibromatosis 1 (NF1) vasculopathy in children - An emerging entity	PUBMED	English						No
	Cerebrovascular abnormalities associated with neurofibromatosis Type 1	PUBMED	English						No
	Neurofibromatosis type 1 associated with moyamoya syndrome	PUBMED	English						No
	Vascular anomalies in NF1	PUBMED	English						No
20953597	Spectrum of renal findings in pediatric fibromuscular dysplasia and neurofibromatosis type 1	PUBMED	English	10.1007/s00247-010-1854-9					No
21271658	Cerebrovasculopathy in NF1 associated with ocular and scalp defects	PUBMED	English	10.1002/ajmg.a.33788					No
20823033	Association of rapidly progressive moyamoya syndrome with bevacizumab treatment for glioblastoma in a child with neurofibromatosis type 1	PUBMED	English	10.1177/0883073810379639					No
	Headaches (HA) in children and adolescents (C/A) with neurofibromatosis type 1 (NF-I)	PUBMED	English						No
	Headaches (HA) in children and adolescents (C/A) with neurofibromatosis type 1 (NF-I)	PUBMED	English						No
20027112	Clinical and genetic aspects of neurofibromatosis 1	PUBMED	English	10.1097/GIM.0b013e3181bf15e3					No
	Activity of large neurofibromas in childrenpresentation of 2 cases with neurofibromatosis type 1 (NF1)	PUBMED	English						No
19706560	Cerebral arteriopathy in children with neurofibromatosis type 1	PUBMED	English	10.1542/peds.2009-0152					No
	Moyamoya disease and neurofibromatosis 1 in children: A prospective cohort study	PUBMED	English						No
19587630	The neurofibromatoses. Part 1: NF1	PUBMED	English						No
	Moyamoya disease and NF1 in children: A prospective cohort study	PUBMED	English						No
19117870	Neurofibromatosis type 1 revisited	PUBMED	English	10.1542/peds.2007-3204					No
18469031	Cerebrovascular dysplasia in neurofibromatosis type 1	PUBMED	English	10.1136/jnnp.2007.136457					No
18418511	"Moya" than meets the eye: Neurofibromatosis type 1 associated with Moyamoya syndrome	PUBMED	English						No
17967772	NF1 regulates a Ras-dependent vascular smooth muscle proliferative injury response	PUBMED	English	10.1161/CIRCULATIONAHA.107.707752					No
18183640	Neurofibromatosis type 1 and associated clinical abnormalities in 27 children	PUBMED	German						No
17685129	Neurological complications involving the central nervous system in neurofibromatosis type 1	PUBMED	English						No
	Arterial hypoplasia in neurofibromatosis 1	PUBMED	English						No
17095352	Sudden cardiac death in young children with neurofibromatosis type 1	PUBMED	English	10.1016/j.jpeds.2006.07.046					No
16770809	Non-random associations and vascular fields in neurofibromatosis 1: A pathogenetic hypothesis	PUBMED	English	10.1002/ajmg.a.31303					No
15690406	Frequency of incidental intracranial aneurysms in neurofibromatosis type 1	PUBMED	English	10.1002/ajmg.a.30475					No
15699396	Cerebrovascular abnormalities in a population of children with neurofibromatosis type 1	PUBMED	English	10.1212/01.WNL.0000150544.00016.69					No
15182813	Neuroimaging findings in neurofibromatosis type 1 and 2	PUBMED	English	10.1016/j.nic.2004.03.004					No
15030361	Neurofibromatosis 1 associated with an intracranial artery abnormality, moyamoya disease and bilateral congenital large hairy pigmented macules [10]	PUBMED	English	10.1046/j.1365-2133.2004.05819.x					No
12187057	Neurofibromatosis type 1 and the pediatric neurosurgeon: A 20-year institutional review	PUBMED	English	10.1159/000064398					No
12105246	Management of renal vascular disease in neurofibromatosis type 1 and the role of percutaneous transluminal angioplasty	PUBMED	English						No
12432832	Neurofibromatosis 1	PUBMED	English	10.1016/s0733-8619(01)00019-6					No
12040353	The heart in neurofibromatosis type 1: An echocardiographic study	PUBMED	English	10.1067/mhj.2002.122121					No
	Retinal vasculopathy in autosomal dominant neurofibromatosis type 1	PUBMED	English						No
11411736	Arterial distensibility and ambulatory blood pressure monitoring in young patients with neurofibromatosis type 1	PUBMED	English	10.1016/S0895-7061(00)01303-0					No
11283797	Mortality in neurofibromatosis 1: An analysis using U.S. death certificates	PUBMED	English	10.1086/320121					No
11298367	Cardiac findings in an individual with neurofibromatosis 1 and sudden death	PUBMED	English						No
11140831	Insights into the pathogenesis of neurofibromatosis 1 vasculopathy	PUBMED	English	10.1034/j.1399-0004.2000.580501.x					No
11078559	Cardiovascular malformations and other cardiovascular abnormalities in neurofibromatosis 1	PUBMED	English	10.1002/1096-8628(20001113)95:2<108::AID-AJMG4>3.0.CO;2-0					No
10999614	Noninvasive evaluation of arterial abnormalities in young patients with neurofibromatosis type 1	PUBMED	English						No
10931989	Abdominal involvement in neurofibromatosis 1: Sonographic findings	PUBMED	English	10.1007/s002610000084					No
10923217	Multiple coronary artery aneurysms in a child with neurofibromatosis type 1	PUBMED	English	10.1007/s004310051313					No
10805199	A child with neurofibromatosis-1 and a lumbar epidural arteriovenous malformation	PUBMED	English						No
10094256	Neurological complications of neurofibromatosis type 1 in adulthood	PUBMED	English	10.1093/brain/122.3.473					No
	Vasculopathies of neurofibromatosis type 1 (von Recklinghausen disease)	PUBMED	English						No
9282714	Neurofibromatosis type 1 vasculopathy associated with lower limb hypoplasia	PUBMED	English	10.1542/peds.100.3.395					No
9075025	Case of von Recklinghausen disease associated with cerebral infarction	PUBMED	English	10.1177/088307389701200213					No
8544941	Difficulties in the diagnosis of cerebral abscess in a 15-year old boy with von Recklinghausen disease treated surgically: recovery case report	PUBMED	Polish						No
1582101	Progressive occlusive cerebrovascular disease in a patient with neurofibromatosis type 1	PUBMED	English	10.1177/000992289203100511					No
2500844	Neurofibromatosis type 1 (Recklinghausen's disease). Neurologic and cognitive assessment with sibling controls	PUBMED	English						No
